# Supplementary material for: Tsetse GmmSRPN10 Has Anti-complement Activity and Is Important for Successful Establishment of Trypanosome Infections in the Fly Midgut
Source: PLoS Negl Trop Dis. 2015 Jan 8;9(1):e3448. doi: 10.1371/journal.pntd.0003448 (PMC4287558; doi:10.1371/journal.pntd.0003448)
Supplement: S1 Table — Relative band intensity (%) for GmmSRPN3 , GmmSRPN5 , GmmSRPN9 and GmmSRPN10 in from RT-PCR amplicon products on midgut RNA extracted from dsRNA treated flies. (XLSX) [file pntd.0003448.s007.xlsx]

## Sheet: Sheet1
	GmmSRPN3 KD
	GmmSRPN3	GmmSRPN5	GmmSRPN9	GmmSRPN10
i	4.7289	73.0865	58.2977	60.1126
ii	15.67	148.666	72.6834	189.09
iii	13.8297	105.926	64.5484	116.154
mean	11.41	109.23	65.18	121.79
SEM	3.38	21.88	4.16	37.34
	GmmSRPN5 KD
	GmmSRPN3	GmmSRPN5	GmmSRPN9	GmmSRPN10
i	83.818	29.4257	44.0573	128.521
ii	49.1919	44.9854	42.7702	107.954
iii	57.901	41.0719	43.0939	113.127
mean	63.64	38.49	43.31	116.53
SEM	10.34	4.67	0.39	6.18
	GmmSRPN9 KD
	GmmSRPN3	GmmSRPN5	GmmSRPN9	GmmSRPN10
i	18.85	50.5869	12.991	58.7734
ii	37.884	47.4315	23.3864	53.5187
iii	30.9214	48.5858	19.5838	55.4409
mean	29.22	48.87	18.65	55.91
SEM	5.56	0.92	3.04	1.54
	GmmSRPN10 KD
	GmmSRPN3	GmmSRPN5	GmmSRPN9	GmmSRPN10
i	26.6922	69.2317	30.4991	17.892
ii	31.649	25.3079	35.2022	43.9795
iii	30.025	39.7015	33.6613	35.4312
mean	29.46	44.75	33.12	32.43
SEM	1.46	12.93	1.38	7.68
	eGFP dsRNA-treated
	GmmSRPN3	GmmSRPN5	GmmSRPN9	GmmSRPN10
i	52.2545	71.1346	34.088	74.888
ii	42.2176	78.7486	47.8565	104.858
iii	50.1983	75.716	42.3725	92.9212
mean	48.22	75.2	41.44	90.89
SEM	3.06	2.21	4	8.71
